# Supplementary material for: Characterization of loss of chromosome Y in peripheral blood cells in male Han Chinese patients with schizophrenia
Source: BMC Psychiatry. 2023 Jun 27;23:469. doi: 10.1186/s12888-023-04929-z (PMC10304327; doi:10.1186/s12888-023-04929-z)
Supplement: Supplementary file 1 — Supplementary Material 1 [file 12888_2023_4929_MOESM1_ESM.xlsx]

## Sheet: TableS1bSchizophrenia(n=271)
Supplementary Table 1. The (X-Y)/X ratio obtained by ddPCR in the Schizophrenia group, and related age data of schizophrenia patients. (n = 271)
SampleID	Age (years old)	Sample type	LOY percentage	Concentration-ch1(Y)(copies/uL)	Concentration-ch2(X)(copies/uL)	Age of Onset (years old)	Duration (years)
1	73	blood	0.0178571	110	112	54	19
2	57	blood	0.0113636	87	88	38	19
7	63	blood	0.0991736	109	121	59	4
9	64	blood	0.107843	182	204	37	27
11	38	blood	0.0588235	144	153	24	14
12	23	blood	0.0369128	287	298	19	4
14	59	blood	0.0718563	155	167	47	12
15	47	blood	-0.144385	42.8	37.4	45	2
16	55	blood	0.0809249	159	173	21	34
17	57	blood	0.133803	246	284	44	13
18	61	blood	0.0794702	139	151	24	37
19	51	blood	0.044226	389	407	40	11
20	56	blood	0.0285714	102	105	50	6
21	59	blood	0.0434783	550	575	41	18
22	48	blood	0.016	246	250	27	21
23	43	blood	-0.0694789	43.1	40.3	16	27
24	47	blood	-0.0215054	95	93	36	11
25	57	blood	0.0527018	1420	1499	46	11
26	35	blood	-0.0595611	33.8	31.9	20	15
27	33	blood	0	57	57	19	14
28	57	blood	0.0838926	273	298	51	6
29	57	blood	0.0566667	283	300	41	16
30	59	blood	0.13253	72	83	30	29
61	45	blood	0.0820513	179	195	32	13
63	64	blood	0.133333	156	180	36	28
64	51	blood	0.105263	68	76	15	36
65	64	blood	0.0173697	396	403	46	18
66	47	blood	0.0358306	296	307	28	19
67	42	blood	0.117021	249	282	32	10
68	51	blood	0.030137	354	365	36	15
70	49	blood	0	70	70	25	24
71	64	blood	-0.0189076	48.5	47.6	26	38
72	61	blood	-0.060241	88	83	47	14
73	49	blood	-0.10262	50.5	45.8	35	14
74	57	blood	-0.00221729	452	451	24	33
76	43	blood	-0.0208333	245	240	11	32
77	45	blood	0.0222222	132	135	14	31
79	56	blood	0.0697674	120	129	25	31
82	43	blood	0.0348101	3050	3160	19	24
83	37	blood	-0.0102041	99	98	16	21
84	48	blood	0.0846154	119	130	42	6
85	33	blood	-0.210145	16.7	13.8
86	32	blood	0.0505051	188	198	23	9
87	50	blood	0.0508475	224	236
88	35	blood	0.0526316	72	76	24	11
89	43	blood	-0.0204082	55	53.9	29	14
91	52	blood	-0.0443623	56.5	54.1	42	10
92	49	blood	0.0431655	133	139	32	17
93	42	blood	-0.09375	140	128	24	18
94	53	blood	0.0920578	50.3	55.4	24	29
95	69	blood	0.019685	249	254	24	45
96	39	blood	0.0622776	527	562	26	13
98	52	blood	0.118705	245	278	49	3
99	42	blood	0.029484	395	407	41	1
100	45	blood	-0.0140845	144	142	44	1
101	44	blood	-0.0558559	58.6	55.5	31	13
102	38	blood	0.011583	256	259	29	9
103	44	blood	0.144695	53.2	62.2	35	9
104	36	blood	0.0102041	291	294	35	1
105	21	blood	0.0510204	279	294	21	0
106	25	blood	0	95	95	16	9
109	41	blood	0.040404	95	99	12	29
111	68	blood	0.101124	80	89	24	44
112	45	blood	0.0816327	225	245	37	8
113	61	blood	0.0357143	216	224	22	39
114	49	blood	-0.0878378	32.2	29.6	25	24
115	64	blood	0.0631579	178	190	21	43
116	50	blood	0.0821918	268	292	34	16
117	60	blood	0.0542636	122	129	30	30
118	34	blood	0.0895522	244	268	23	11
119	40	blood	0.25	18	24	19	21
135	29	blood	0.00588235	338	340	23	6
136	56	blood	0.0536044	512	541	34	22
137	61	blood	-0.0102041	396	392	33	28
140	51	blood	-0.127536	38.9	34.5	24	27
141	55	blood	0.470085	124	234	35	20
144	52	blood	0.0772871	58.5	63.4	31	21
145	51	blood	0.0346021	279	289	18	33
146	33	blood	-0.0140845	216	213	25	8
147	44	blood	0.0729927	254	274	29	15
148	53	blood	0.0588235	96	102	37	16
149	50	blood	0.00813008	122	123	34	16
150	37	blood	0.0588235	112	119	19	18
151	47	blood	0.0344828	84	87	24	23
153	49	blood	0.0716216	68.7	74	40	9
156	35	blood	-0.029703	312	303	26	9
161	49	blood	0.0833333	242	264	21	28
162	43	blood	0.0504202	339	357	40	3
163	69	blood	0.0248447	157	161	24	45
164	49	blood	0.037037	104	108	44	5
165	27	blood	-0.0222222	92	90	24	3
166	31	blood	0.0750552	41.9	45.3	16	15
167	41	blood	0.0777096	45.1	48.9	36	5
168	65	blood	0.0880121	60.1	65.9	32	33
170	53	blood	-0.084058	74.8	69	25	28
181	48	blood	-0.0166359	55	54.1	39	9
182	44	blood	0.00819672	847	854	39	5
183	66	blood	0.06917	471	506	30	36
184	53	blood	0.0232558	126	129	39	14
185	65	blood	0.0616438	274	292	45	20
186	45	blood	0.0941587	1039	1147	40	5
191	91	blood	0.0380952	303	315
192	54	blood	0.0650888	158	169
193	50	blood	0.0352423	219	227
195	52	blood	0.103659	147	164
196	48	blood	0.027833	489	503
197	45	blood	0.0116618	339	343
198	53	blood	0.0536585	582	615
199	40	blood	0.0568655	680	721
200	62	blood	0.0663507	197	211
201	55	blood	0.0560748	101	107
202	44	blood	0.0714286	104	112
203	60	blood	0.183486	89	109
205	44	blood	0.0329218	235	243	41	3
206	39	blood	0.16622	31.1	37.3
207	58	blood	0.0718563	155	167
208	60	blood	0.0285714	102	105
209	43	blood	0.0304659	54.1	55.8
210	67	blood	0.0352941	82	85	66	1
211	63	blood	0.102041	132	147	63	0
212	56	blood	0.0306748	158	163	31	25
213	44	blood	0.0567164	63.2	67
214	44	blood	0.0802676	825	897
215	51	blood	0.103604	199	222
216	56	blood	-0.0615079	53.5	50.4
217	47	blood	-0.0336788	39.9	38.6
218	91	blood	0.0173913	226	230
219	43	blood	0.0827586	133	145
220	47	blood	0.0606061	186	198
221	43	blood	0.0773196	179	194
222	66	blood	0.028169	138	142	59	7
223	44	blood	0.0681818	287	308
224	56	blood	0.0862944	180	197	47	9
225	41	blood	0.0311419	28	28.9
226	50	blood	0.0574506	525	557
227	56	blood	0.113636	78	88
228	49	blood	0.0641026	292	312
229	45	blood	0.0125	79	80	38	7
230	49	blood	0.0909091	70	77
231	42	blood	0.100295	305	339
232	46	blood	0.0413625	394	411
233	55	blood	0.0487106	332	349	50	5
234	33	blood	0.0297872	228	235	31	2
235	46	blood	0.0542636	122	129
236	46	blood	0.010327	57.5	58.1
237	67	blood	0.162353	71.2	85
238	25	blood	0.0218341	67.2	68.7
239	50	blood	0.0218579	179	183
240	30	blood	0.0716216	68.7	74	26	4
241	45	blood	0.0320513	151	156
242	60	blood	0.0439024	196	205
243	58	blood	-0.0287611	465	452
244	28	blood	0.0169492	75.4	76.7
245	41	blood	0.0631579	89	95
246	39	blood	0.00843882	235	237
247	45	blood	0.0253165	77	79
248	52	blood	0.0294118	165	170
249	45	blood	0.018018	218	222
250	49	blood	0.0123457	480	486
251	36	blood	-0.0312057	72.7	70.5
252	50	blood	-0.864865	1104	592
253	32	blood	0.00722892	41.2	41.5
254	31	blood	0.0194805	151	154
255	56	blood	0.0598291	110	117	38	18
256	49	blood	0.0974359	176	195
257	46	blood	0.0521739	327	345
258	44	blood	0.0553746	290	307
259	38	blood	0.00229885	434	435	34	4
260	44	blood	0.116719	280	317
261	44	blood	0.0131579	150	152	40	4
262	53	blood	0.0703125	238	256
263	72	blood	0.0325203	119	123
264	42	blood	0.0350877	385	399
265	53	blood	0.165289	20.2	24.2
266	44	blood	-0.0980392	112	102
267	55	blood	0.0353774	81.8	84.8
268	54	blood	0.047619	360	378
269	46	blood	0.0573593	1742	1848
270	55	blood	0.0806962	581	632
271	44	blood	0.0857143	288	315
272	44	blood	-0.0355114	72.9	70.4
273	49	blood	0.0159363	247	251
274	45	blood	-0.0148368	342	337
275	55	blood	0.0347826	222	230
276	47	blood	0.0483871	177	186
277	43	blood	0.0743243	274	296	32	11
278	54	blood	-0.0533333	237	225
279	45	blood	-0.017094	119	117
280	46	blood	0.111446	29.5	33.2
281	50	blood	0.0375	231	240
282	48	blood	-0.00564972	178	177
283	50	blood	0.0367347	708	735
284	48	blood	0.00564972	176	177	41	7
285	34	blood	0.00707214	70.2	70.7
286	47	blood	0.0231481	211	216	26	21
287	46	blood	0.0921053	138	152
288	41	blood	0.0588889	847	900	34	7
289	48	blood	-0.00416667	241	240
291	51	blood	0.584795	71	171
292	49	blood	0.116505	91	103
294	65	blood	0.0210016	60.6	61.9	62	3
295	76	blood	0.116312	62.3	70.5	47	29
296	42	blood	-0.11465	70	62.8	19	23
297	66	blood	0.0487805	31.2	32.8	47	19
299	62	blood	0.0264026	590	606	41	21
300	67	blood	-0.0340136	304	294	50	17
301	58	blood	0.00832178	715	721	50	8
302	64	blood	0.0743525	1108	1197	31	33
308	63	blood	0.01854	847	863	44	19
312	67	blood	0.00666667	447	450	58	9
314	40	blood	-0.00692042	582	578	32	8
315	65	blood	-0.0104167	291	288	40	25
316	65	blood	-0.0509804	268	255	36	29
317	61	blood	0.10907	1552	1742	51	10
318	48	blood	0.00915332	866	874	40	5
319	48	blood	0.0393443	293	305	38	10
321	48	blood	-0.00782269	1546	1534	23	25
322	52	blood	0.0590842	1274	1354	45	7
323	61	blood	0.0786517	492	534	58	3
324	57	blood	0.0616967	730	778	55	2
325	54	blood	0.498155	408	813	29	25
326	63	blood	0.0164425	658	669	53	10
327	54	blood	0.135753	643	744	46	8
328	46	blood	0.100703	768	854	34	12
329	54	blood	0.0739615	914	987	45	9
330	50	blood	0.103757	1002	1118	19	31
331	54	blood	0.055814	609	645	26	28
332	69	blood	0.108553	2710	3040	20	49
334	54	blood	0.103282	929	1036	44	10
335	59	blood	0.0428571	938	980	31	28
336	33	blood	0.0264706	331	340	19	14
337	58	blood	0.112045	3170	3570	48	10
338	67	blood	0.0521173	582	614	31	36
339	51	blood	0.127188	748	857	50	1
340	37	blood	0.0467836	978	1026	27	10
341	72	blood	0.0770677	491	532	49	23
342	46	blood	0.126027	3190	3650	44	2
343	58	blood	0.0627119	553	590	50	8
346	51	blood	0.0698638	1571	1689	23	28
347	45	blood	0.0614334	275	293	21	24
348	30	blood	0.0657895	710	760	26	4
349	31	blood	0.0492264	1352	1422	19	12
350	38	blood	0.051458	553	583	35	3
351	44	blood	0.0810093	692	753	38	6
352	34	blood	0.0498812	800	842	20	14
353	32	blood	0.0240826	851	872	19	13
354	49	blood	0.00894188	665	671	25	24
355	23	blood	0.0528926	573	605	22	1
356	32	blood	0.0120482	574	581	28	4
357	41	blood	0.0771028	790	856	28	13
358	22	blood	0.0225989	1384	1416	18	4
359	39	blood	0.118624	743	843	19	20
360	47	blood	0.0389972	690	718	24	23
362	48	blood	0.0408163	94	98	29	19
364	30	blood	0.0478615	935	982	19	11
365	28	blood	0.00163399	611	612	16	12
366	26	blood	0.0271399	932	958	16	10
367	52	blood	0.113997	1228	1386
368	32	blood	0.0671192	1237	1326	23	9
369	31	blood	0.0533981	390	412	20	11
370	53	blood	0.0684039	286	307	41	12
371	32	blood	-0.00635593	475	472	26	6
372	58	blood	0.0651629	373	399	21	37
374	30	blood	0.0752688	430	465	18	12
375	36	blood	0.0514632	940	991	26	10
377	20	blood	0.0298507	1430	1474	17	3
378	28	blood	0.0630473	535	571	17	11
379	52	blood	0.0963855	900	996	41	11
380	27	blood	0.00620155	641	645	17	10
381	34	blood	0.0150659	523	531	28	6
382	27	blood	0.0249688	781	801	19	8
